# Supplementary material for: The Current Evidence of Intensity-Modulated Radiotherapy for Hepatocellular Carcinoma: A Systematic Review and Meta-Analysis
Source: Cancers (Basel). 2023 Oct 10;15(20):4914. doi: 10.3390/cancers15204914 (PMC10605127; doi:10.3390/cancers15204914)
Supplement: Supplementary file 1 [file cancers-15-04914-s001.zip]

Archive with 3 entries (2 files):
- cancers-2597322-supplementary/
- cancers-2597322-supplementary/20231004 cancers-2597322-supplementary Figure S1.pdf
- cancers-2597322-supplementary/20231004 cancers-2597322-supplementary_tables_revised.pdf
